# Supplementary material for: Gut dysbiosis and inflammatory blood markers precede HIV with limited changes after early seroconversion
Source: eBioMedicine. 2022 Sep 27;84:104286. doi: 10.1016/j.ebiom.2022.104286 (PMC9520213; doi:10.1016/j.ebiom.2022.104286)
Supplement: Supplementary file 1 [file mmc1.xlsx]

## Sheet: alphadiv_all
Supplementary Table 1: Alpha diversity statistics for all samples
Group	HIVSerostatus	Visit	Chao1	Shannon	Simpson	Cohort
Case	Negative	Pre	67.5	2.88845	0.8713	mSTUDY
Case	Negative	Pre	58	3.35781	0.949647	mSTUDY
Control	Negative	2	56.5	1.55006	0.648963	mSTUDY
Control	Negative	1	51.6667	1.68757	0.67447	Peru
Control	Negative	2	67.2	2.1693	0.74872	Peru
Control	Negative	2	61.2	1.69102	0.757198	Peru
Control	Negative	1	58.1429	1.08889	0.429583	Peru
Control	Negative	2	55	1.27592	0.430276	Peru
Control	Negative	2	57.25	1.0061	0.46572	Peru
Control	Negative	1	67.3333	2.6693	0.821721	Peru
Control	Negative	2	68.875	2.08577	0.721234	Peru
Control	Negative	2	65	2.06402	0.732315	Peru
Case	Positive	Post	67.3333	2.97806	0.914532	mSTUDY
Control	Negative	1	67.2	3.05543	0.908931	Peru
Control	Negative	2	56	1.19067	0.560217	Peru
Control	Negative	2	62.375	3.22438	0.941601	Peru
Control	Negative	1	66	3.36657	0.942935	Peru
Control	Negative	2	65.25	2.96163	0.896358	Peru
Control	Negative	2	66.25	3.33806	0.943033	Peru
Control	Negative	1	55	0.555007	0.192006	Peru
Control	Negative	2	65.8571	3.45056	0.954583	Peru
Control	Negative	2	66	2.20227	0.743131	Peru
Control	Negative	1	117	3.21362	0.937001	Peru
Case	Positive	Post	67.3333	2.59219	0.782396	mSTUDY
Control	Negative	2	41.5	1.86746	0.695668	Peru
Control	Negative	2	63.3333	1.96583	0.734192	Peru
Control	Negative	1	60.5	1.37113	0.516209	Peru
Control	Negative	2	56.375	2.29423	0.817647	Peru
Control	Negative	2	64	2.33247	0.828879	Peru
Case	Negative	Pre	68	3.20596	0.93265	HYM
Case	Positive	Post	67	3.52908	0.951613	HYM
Case	Negative	Pre	67	3.41707	0.949647	HYM
Case	Positive	Post	60.5	3.28059	0.944947	HYM
Case	Negative	Pre	68	3.56299	0.957625	HYM
Case	Negative	Pre	51.5	1.89937	0.780408	mSTUDY
Case	Positive	Post	67.5	1.61	0.534684	HYM
Case	Negative	Pre	68	2.87727	0.897992	mSTUDY
Case	Negative	Pre	67	2.57471	0.775937	mSTUDY
Case	Positive	Post	60	2.65737	0.859485	mSTUDY
Case	Positive	Post	59.8571	1.3825	0.461368	mSTUDY
Case	Positive	Post	49	2.19013	0.741687	mSTUDY
Case	Positive	Post	67.5	3.37358	0.940543	mSTUDY
Case	Negative	Pre	70	3.28354	0.931438	mSTUDY
Case	Negative	Pre	72.3333	3.30219	0.945097	mSTUDY
Case	Positive	Post	59	3.27792	0.946013	mSTUDY
Case	Positive	Post	59	2.78302	0.875846	mSTUDY
Case	Negative	Pre	68.1667	3.34346	0.938678	mSTUDY
Case	Negative	Pre	68	3.58683	0.960863	mSTUDY
Case	Positive	Post	67.5	2.67485	0.855572	mSTUDY
Case	Positive	Post	68	2.79803	0.891316	mSTUDY
Case	Negative	Pre	68	3.18521	0.91719	RADAR
Case	Positive	Post	66.75	3.20258	0.930542	RADAR
Case	Negative	Pre	68.2	2.41654	0.796871	RADAR
Case	Positive	Post	65.5	3.12566	0.932226	RADAR
Case	Positive	Post	65	3.29962	0.933297	mSTUDY
Case	Negative	Pre	67.5	3.3907	0.949583	RADAR
Case	Positive	Post	63.2	3.19664	0.934875	RADAR
Case	Negative	Pre	69.6667	2.51166	0.822711	mSTUDY
Case	Negative	Pre	67.1429	3.53024	0.959457	HYM
Case	Positive	Post	67.5	3.44967	0.954447	HYM
Case	Negative	Pre	62.25	2.6088	0.866512	HYM
Case	Positive	Post	60.75	2.7984	0.899822	HYM
Case	Negative	Pre	66	3.3424	0.935223	HYM
Case	Positive	Post	74	3.51186	0.954761	HYM
Case	Positive	Post	68	2.89408	0.886189	HYM
Case	Negative	Pre	67.3333	3.51645	0.951475	HYM
Case	Negative	Pre	73.6667	2.53369	0.783249	mSTUDY
Case	Negative	Pre	67	3.36475	0.946703	Peru
Case	Positive	Post	61.25	3.06692	0.921264	Peru
Case	Positive	Post	64.8571	3.15058	0.927273	Peru
Case	Negative	Pre	69.6	2.12697	0.788159	Peru
Case	Positive	Post	66.3333	2.36777	0.801371	Peru
Case	Positive	Post	55.5	1.69364	0.672375	Peru
Case	Negative	Pre	59.2	1.71104	0.645515	Peru
Case	Positive	Post	63.3333	1.57897	0.539223	mSTUDY
Case	Positive	Post	56	3.32081	0.945653	Peru
Case	Positive	Post	62	1.95614	0.7904	Peru
Case	Negative	Pre	57.5	1.77552	0.657731	Peru
Case	Positive	Post	64.2	1.24929	0.36633	Peru
Case	Negative	Pre	68.2	3.40652	0.950423	Peru
Case	Positive	Post	68.5	3.3807	0.954164	Peru
Case	Positive	Post	64.5	3.24191	0.936268	Peru
Case	Negative	Pre	63.6	2.12772	0.659198	Peru
Case	Negative	Pre	72	1.14242	0.370836	Peru
Case	Positive	Post	67	1.33172	0.400478	Peru
Case	Positive	Post	56.2	1.74169	0.638715	mSTUDY
Case	Negative	Pre	59.5	2.03413	0.728265	Peru
Case	Positive	Post	60.4286	1.57772	0.582562	Peru
Case	Positive	Post	79.3333	1.57862	0.617043	Peru
Case	Positive	Post	56	2.89968	0.887327	mSTUDY
Case	Negative	Pre	64	2.36609	0.831702	mSTUDY
Case	Positive	Post	60.4286	1.45606	0.539084	mSTUDY
Case	Negative	Pre	62	0.915116	0.324414	mSTUDY
Case	Negative	Pre	62.1111	1.13946	0.4419	mSTUDY
Control	Negative	1	59	2.54635	0.832809	mSTUDY
Control	Negative	2	43	1.81333	0.579165	mSTUDY
Case	Positive	Post	67.3333	3.36516	0.951415	mSTUDY
Control	Negative	1	58	3.3487	0.949622	mSTUDY
Control	Negative	2	64.75	2.34302	0.735038	mSTUDY
Control	Negative	2	45.5	1.3107	0.602749	mSTUDY
Control	Negative	2	67	3.09116	0.924647	mSTUDY
Control	Negative	2	58.5	1.86362	0.608471	mSTUDY
Control	Negative	2	57.25	2.41965	0.807077	mSTUDY
Control	Negative	1	67.2	3.29249	0.943673	mSTUDY
Control	Negative	2	66	3.34495	0.942202	mSTUDY
Control	Negative	1	77	2.89565	0.912143	mSTUDY
Control	Negative	2	73	2.58386	0.865736	mSTUDY
Case	Positive	Post	58.625	1.89932	0.745792	mSTUDY
Control	Negative	1	66	3.44547	0.949976	mSTUDY
Control	Negative	2	68.2	3.45505	0.949443	mSTUDY
Control	Negative	1	71	3.36042	0.948229	mSTUDY
Control	Negative	2	59	2.34274	0.81928	mSTUDY
Control	Negative	1	64.5	2.81259	0.89038	mSTUDY
Control	Negative	2	74	2.81357	0.894578	mSTUDY
Control	Negative	1	49	3.3017	0.943704	mSTUDY
Control	Negative	2	76.5	3.4993	0.956472	mSTUDY
Control	Negative	1	69	3.3463	0.944577	mSTUDY
Control	Negative	2	69	3.62527	0.963748	mSTUDY
Case	Negative	Pre	68.5	3.23598	0.922819	mSTUDY
Control	Negative	1	59	3.13688	0.929601	mSTUDY
Control	Negative	2	62.5	3.38986	0.951642	mSTUDY
Control	Negative	1	68	3.49567	0.954527	mSTUDY
Control	Negative	2	69.1429	3.36292	0.948282	mSTUDY
Control	Negative	2	66.6667	2.55748	0.86488	mSTUDY
Control	Negative	1	60	2.70577	0.89854	mSTUDY
Control	Negative	2	66.2	3.08411	0.926264	mSTUDY
Control	Negative	1	61.5	2.58598	0.83648	mSTUDY
Control	Negative	2	75	3.2543	0.937895	mSTUDY
Control	Negative	2	76	2.1399	0.818036	mSTUDY
Control	Negative	1	57.5	2.96405	0.927771	mSTUDY
Control	Negative	1	60	3.21663	0.921676	mSTUDY
Control	Negative	1	68	2.71858	0.862501	mSTUDY
Control	Negative	1	63	3.20191	0.927922	mSTUDY
Control	Negative	1	45	1.97881	0.641417	mSTUDY
Control	Negative	1	59.5	1.60551	0.608583	mSTUDY
Control	Negative	1	67.1667	3.44784	0.95215	mSTUDY
