# Supplementary material for: Gut dysbiosis and inflammatory blood markers precede HIV with limited changes after early seroconversion
Source: eBioMedicine. 2022 Sep 27;84:104286. doi: 10.1016/j.ebiom.2022.104286 (PMC9520213; doi:10.1016/j.ebiom.2022.104286)
Supplement: Supplementary file 2 [file mmc2.xlsx]

## Sheet: all_results_CPCN
Supplementary Table 2: All results from Maaslin2 microbiome analysis
Case Positive - Case Negative comparison
feature	metadata	value	coef	stderr	N	N.not.0	pval	qval
Fusobacterium.mortiferum	Group2	CasePositive	1.61094	0.545861	72	72	0.00316553	0.218421
Prevotella.intermedia	Group2	CasePositive	-0.866109	0.320769	72	72	0.00693183	0.318864
Bifidobacterium.longum	Group2	CasePositive	0.75248	0.325581	72	72	0.0208224	0.424949
Prevotella.jejuni	Group2	CasePositive	-0.580463	0.231999	72	72	0.0123493	0.424949
Streptococcus.oralis	Group2	CasePositive	1.29272	0.609534	72	71	0.0339363	0.449417
Streptococcus.pneumoniae	Group2	CasePositive	0.942586	0.49845	72	71	0.0586196	0.449417
Streptococcus.salivarius	Group2	CasePositive	0.73156	0.381002	72	71	0.0548456	0.449417
Porphyromonas.asaccharolytica	Group2	CasePositive	-1.11871	0.568162	72	68	0.0489538	0.449417
Campylobacter.hominis	Group2	CasePositive	-1.60654	0.803266	72	66	0.045499	0.449417
Mobiluncus.curtisii	Group2	CasePositive	-1.14046	0.656202	72	63	0.0822155	0.567287
Bacteroides.xylanisolvens	Group2	CasePositive	0.267873	0.163739	72	72	0.101846	0.669271
Alistipes.megaguti	Group2	CasePositive	0.500522	0.32946	72	70	0.128707	0.671682
Fusobacterium.gonidiaformans	Group2	CasePositive	0.850696	0.55148	72	71	0.122935	0.671682
Prevotella.scopos	Group2	CasePositive	-0.330192	0.231031	72	72	0.152943	0.730111
Streptococcus.mitis	Group2	CasePositive	0.660668	0.530935	72	71	0.213372	0.780673
Methanobrevibacter.smithii	Group2	CasePositive	-0.543854	0.533935	72	63	0.308404	0.780673
Parabacteroides.sp..CT06	Group2	CasePositive	-0.342962	0.310591	72	70	0.269496	0.780673
Gardnerella.vaginalis	Group2	CasePositive	0.650895	0.547803	72	71	0.234758	0.780673
Escherichia.coli	Group2	CasePositive	-0.519251	0.430387	72	72	0.227635	0.780673
Ruminococcus.bicirculans	Group2	CasePositive	-0.436182	0.404607	72	67	0.281016	0.780673
Corynebacterium.aurimucosum	Group2	CasePositive	0.671682	0.64939	72	59	0.300983	0.780673
Bifidobacterium.adolescentis	Group2	CasePositive	0.52965	0.479659	72	70	0.269497	0.780673
Roseburia.hominis	Group2	CasePositive	-0.221771	0.184871	72	72	0.230295	0.780673
Peptostreptococcaceae.bacterium.oral.taxon.929	Group2	CasePositive	-0.624003	0.516735	72	70	0.227206	0.780673
Lawsonella.clevelandensis	Group2	CasePositive	-0.715122	0.61315	72	66	0.24349	0.780673
Parabacteroides.distasonis	Group2	CasePositive	-0.216864	0.249497	72	72	0.384735	0.829162
Bacteroides.caccae	Group2	CasePositive	0.190318	0.222468	72	72	0.392283	0.829162
Faecalibacterium.prausnitzii	Group2	CasePositive	-0.184096	0.219935	72	72	0.402564	0.829162
X.Ruminococcus..gnavus	Group2	CasePositive	0.257876	0.307433	72	72	0.40158	0.829162
Ruthenibacterium.lactatiformans	Group2	CasePositive	0.25928	0.340274	72	72	0.446075	0.879405
Bacteroides.vulgatus	Group2	CasePositive	0.257466	0.374903	72	72	0.492238	0.897807
Prevotella.denticola	Group2	CasePositive	-0.16652	0.238299	72	72	0.484687	0.897807
Bacteroides.cellulosilyticus	Group2	CasePositive	-0.108345	0.157404	72	72	0.491248	0.897807
Bacteroides.thetaiotaomicron	Group2	CasePositive	0.0899713	0.151033	72	72	0.551371	0.908936
Anaerobutyricum.hallii	Group2	CasePositive	-0.102886	0.167439	72	72	0.538906	0.908936
Blautia.sp..SC05B48	Group2	CasePositive	-0.105902	0.174455	72	72	0.543819	0.908936
Megasphaera.elsdenii	Group2	CasePositive	-0.263476	0.444404	72	71	0.553266	0.908936
Lachnospiraceae.bacterium.GAM79	Group2	CasePositive	-0.138193	0.231588	72	72	0.550695	0.908936
Peptoniphilus.harei	Group2	CasePositive	-0.285234	0.474219	72	72	0.547518	0.908936
Helicobacter.cinaedi	Group2	CasePositive	-0.333222	0.691761	72	55	0.630018	0.931775
Prevotella.melaninogenica	Group2	CasePositive	0.124588	0.2671	72	72	0.640896	0.931775
Roseburia.intestinalis	Group2	CasePositive	-0.100439	0.209816	72	72	0.63215	0.931775
Bacteroides.fragilis	Group2	CasePositive	0.160925	0.341722	72	72	0.637696	0.931775
Akkermansia.muciniphila	Group2	CasePositive	-0.254358	0.527701	72	64	0.629798	0.931775
Lachnospiraceae.bacterium	Group2	CasePositive	0.13634	0.310768	72	70	0.660865	0.93811
Brachyspira.pilosicoli	Group2	CasePositive	0.311889	0.704141	72	66	0.657813	0.93811
Prevotella.fusca	Group2	CasePositive	-0.097859	0.232649	72	72	0.674026	0.939552
Brachyspira.murdochii	Group2	CasePositive	-0.253342	0.643293	72	63	0.693713	0.954013
Parvimonas.micra	Group2	CasePositive	0.139925	0.425376	72	72	0.742197	0.977447
X.Clostridium..bolteae	Group2	CasePositive	0.0691697	0.239543	72	72	0.772768	0.977447
Prevotella.oris	Group2	CasePositive	-0.0584476	0.253901	72	72	0.817938	0.977447
Bacteroides.uniformis	Group2	CasePositive	0.0376717	0.156181	72	72	0.809396	0.977447
Collinsella.aerofaciens	Group2	CasePositive	0.0643715	0.25072	72	72	0.797374	0.977447
Dysosmobacter.welbionis	Group2	CasePositive	-0.103579	0.303215	72	70	0.73265	0.977447
Prevotella.dentalis	Group2	CasePositive	-0.0516592	0.229128	72	72	0.821622	0.977447
Bacteroides.ovatus	Group2	CasePositive	0.05649	0.206297	72	72	0.784217	0.977447
Bacteroides.dorei	Group2	CasePositive	-0.0556079	0.284092	72	72	0.844815	0.977588
Prevotella.ruminicola	Group2	CasePositive	0.053861	0.300127	72	72	0.857576	0.977588
Acidaminococcus.fermentans	Group2	CasePositive	-0.086415	0.416879	72	65	0.835783	0.977588
Butyricimonas.faecalis	Group2	CasePositive	-0.0246684	0.178977	72	72	0.890375	0.977588
Lachnospiraceae.bacterium.Choco86	Group2	CasePositive	0.0260778	0.172648	72	72	0.87994	0.977588
Brachyspira.hyodysenteriae	Group2	CasePositive	-0.0888143	0.636852	72	62	0.889088	0.977588
Alistipes.shahii	Group2	CasePositive	-0.0261783	0.260774	72	71	0.920037	0.984226
Finegoldia.magna	Group2	CasePositive	-0.0170621	0.489217	72	72	0.972178	0.996836
Bacteroides.sp..A1C1	Group2	CasePositive	-0.0150865	0.211349	72	72	0.943094	0.996836
Bifidobacterium.catenulatum	Group2	CasePositive	0.0284367	0.501438	72	65	0.954776	0.996836
Brachyspira.intermedia	Group2	CasePositive	-0.0157938	0.693467	72	60	0.98183	0.996836
Anaerostipes.hadrus	Group2	CasePositive	-0.000100777	0.201035	72	72	0.9996	0.9996
Brachyspira.hampsonii	Group2	CasePositive	-0.00116833	0.626679	72	63	0.998512	0.9996

## Sheet: all_results_CPCN_USonly
Supplementary Table 2: All results from Maaslin2 microbiome analysis
Case Positive - Case Negative comparison -- US cohorts only
feature	metadata	value	coef	stderr	N	N.not.0	pval	qval
Prevotella.intermedia	Group2	CasePositive	-1.14569	0.378698	52	52	0.0024836	0.180586
Fusobacterium.mortiferum	Group2	CasePositive	1.99438	0.662704	52	52	0.00261719	0.180586
Faecalibacterium.prausnitzii	Group2	CasePositive	-0.816493	0.35751	52	52	0.0223812	0.357503
Ruminococcus.bicirculans	Group2	CasePositive	-1.28536	0.553266	52	48	0.0201673	0.357503
Prevotella.jejuni	Group2	CasePositive	-0.674511	0.290941	52	52	0.0204286	0.357503
Lachnospiraceae.bacterium.GAM79	Group2	CasePositive	-0.721832	0.347199	52	52	0.0376161	0.399309
Corynebacterium.aurimucosum	Group2	CasePositive	1.9272	0.92466	52	45	0.0371393	0.399309
Roseburia.hominis	Group2	CasePositive	-0.590205	0.302391	52	52	0.0509626	0.502346
Prevotella.scopos	Group2	CasePositive	-0.399461	0.29342	52	52	0.173387	0.598187
Bacteroides.sp..A1C1	Group2	CasePositive	-0.429173	0.310853	52	52	0.167393	0.598187
Parabacteroides.distasonis	Group2	CasePositive	-0.566258	0.358907	52	52	0.114628	0.598187
Prevotella.denticola	Group2	CasePositive	-0.427378	0.306217	52	52	0.162813	0.598187
Porphyromonas.asaccharolytica	Group2	CasePositive	-1.04262	0.744325	52	48	0.161284	0.598187
Mobiluncus.curtisii	Group2	CasePositive	-1.20154	0.812753	52	45	0.139313	0.598187
Blautia.sp..SC05B48	Group2	CasePositive	-0.447449	0.328654	52	52	0.173369	0.598187
Acidaminococcus.fermentans	Group2	CasePositive	0.901724	0.580872	52	48	0.120575	0.598187
Dysosmobacter.welbionis	Group2	CasePositive	-0.675466	0.471	52	50	0.151541	0.598187
X.Ruminococcus..gnavus	Group2	CasePositive	0.81815	0.484263	52	52	0.0911288	0.598187
Escherichia.coli	Group2	CasePositive	-0.889075	0.587802	52	52	0.130396	0.598187
Bacteroides.cellulosilyticus	Group2	CasePositive	-0.467044	0.308422	52	52	0.129949	0.598187
Alistipes.shahii	Group2	CasePositive	-0.576723	0.37398	52	51	0.123043	0.598187
Bifidobacterium.catenulatum	Group2	CasePositive	-0.987169	0.585224	52	45	0.0916373	0.598187
Anaerostipes.hadrus	Group2	CasePositive	-0.586947	0.348901	52	52	0.092516	0.598187
Bacteroides.ovatus	Group2	CasePositive	-0.523669	0.317404	52	52	0.0989739	0.598187
Parabacteroides.sp..CT06	Group2	CasePositive	-0.612866	0.479332	52	50	0.201044	0.606851
Anaerobutyricum.hallii	Group2	CasePositive	-0.391044	0.300474	52	52	0.193114	0.606851
Fusobacterium.gonidiaformans	Group2	CasePositive	0.813513	0.642236	52	51	0.205267	0.606851
Gardnerella.vaginalis	Group2	CasePositive	0.908411	0.687306	52	52	0.186269	0.606851
Prevotella.melaninogenica	Group2	CasePositive	0.401328	0.330588	52	52	0.224755	0.632983
Prevotella.fusca	Group2	CasePositive	-0.359966	0.325575	52	52	0.268886	0.636397
Bacteroides.uniformis	Group2	CasePositive	-0.294195	0.259626	52	52	0.257151	0.636397
Streptococcus.salivarius	Group2	CasePositive	0.560373	0.504713	52	51	0.266878	0.636397
Butyricimonas.faecalis	Group2	CasePositive	-0.337839	0.287206	52	52	0.239477	0.636397
Prevotella.dentalis	Group2	CasePositive	-0.365778	0.323552	52	52	0.258262	0.636397
Bifidobacterium.longum	Group2	CasePositive	0.508953	0.467216	52	52	0.276009	0.636397
Megasphaera.elsdenii	Group2	CasePositive	0.51562	0.533988	52	51	0.334244	0.688442
Brachyspira.murdochii	Group2	CasePositive	-0.854002	0.87816	52	45	0.330807	0.688442
Lawsonella.clevelandensis	Group2	CasePositive	-0.647028	0.680133	52	49	0.341439	0.692921
Peptoniphilus.harei	Group2	CasePositive	-0.467036	0.505678	52	52	0.355703	0.711406
Bacteroides.thetaiotaomicron	Group2	CasePositive	-0.203009	0.262562	52	52	0.439413	0.732179
Prevotella.oris	Group2	CasePositive	-0.295088	0.343365	52	52	0.39012	0.732179
Campylobacter.hominis	Group2	CasePositive	-0.842098	1.07398	52	48	0.432988	0.732179
Brachyspira.hampsonii	Group2	CasePositive	-0.679285	0.829081	52	45	0.412602	0.732179
Brachyspira.hyodysenteriae	Group2	CasePositive	-0.607514	0.868518	52	44	0.48425	0.747548
Akkermansia.muciniphila	Group2	CasePositive	-0.409331	0.554468	52	44	0.460368	0.747548
Lachnospiraceae.bacterium	Group2	CasePositive	-0.306492	0.470787	52	50	0.515034	0.762419
Streptococcus.mitis	Group2	CasePositive	-0.385694	0.621301	52	51	0.534741	0.762419
Bacteroides.fragilis	Group2	CasePositive	-0.308749	0.497182	52	52	0.534601	0.762419
Prevotella.ruminicola	Group2	CasePositive	-0.240892	0.406733	52	52	0.553676	0.779666
Streptococcus.oralis	Group2	CasePositive	0.41357	0.712424	52	51	0.56157	0.780417
Lachnospiraceae.bacterium.Choco86	Group2	CasePositive	-0.171133	0.298999	52	52	0.567082	0.780417
Peptostreptococcaceae.bacterium.oral.taxon.929	Group2	CasePositive	-0.392864	0.696806	52	50	0.572886	0.780417
Brachyspira.intermedia	Group2	CasePositive	-0.508452	0.962812	52	42	0.597436	0.792752
Bacteroides.dorei	Group2	CasePositive	-0.16874	0.386011	52	52	0.662013	0.845608
Bacteroides.vulgatus	Group2	CasePositive	0.201155	0.525293	52	52	0.701765	0.856279
Bacteroides.caccae	Group2	CasePositive	-0.132464	0.34975	52	52	0.704882	0.856279
Roseburia.intestinalis	Group2	CasePositive	-0.128939	0.351663	52	52	0.713875	0.85665
Methanobrevibacter.smithii	Group2	CasePositive	-0.324276	0.908725	52	43	0.721206	0.857207
X.Clostridium..bolteae	Group2	CasePositive	0.109975	0.342243	52	52	0.747955	0.874727
Finegoldia.magna	Group2	CasePositive	-0.118655	0.499037	52	52	0.81206	0.920934
Collinsella.aerofaciens	Group2	CasePositive	0.0927086	0.378907	52	52	0.806709	0.920934
Bifidobacterium.adolescentis	Group2	CasePositive	-0.144217	0.613524	52	50	0.814159	0.920934
Brachyspira.pilosicoli	Group2	CasePositive	-0.173511	0.811301	52	48	0.83065	0.924433
Alistipes.megaguti	Group2	CasePositive	-0.0762339	0.509303	52	50	0.881015	0.964921
Bacteroides.xylanisolvens	Group2	CasePositive	-0.0242113	0.274471	52	52	0.929709	0.986922
Parvimonas.micra	Group2	CasePositive	0.0193437	0.463819	52	52	0.966734	0.991286
Ruthenibacterium.lactatiformans	Group2	CasePositive	0.0182271	0.568034	52	52	0.974402	0.991286
Helicobacter.cinaedi	Group2	CasePositive	0.0117399	1.00081	52	41	0.990641	0.997872
Streptococcus.pneumoniae	Group2	CasePositive	0.00131668	0.566134	52	51	0.998144	0.998144

## Sheet: all_results_CNCN
Supplementary Table 2: All results from Maaslin2 microbiome analysis
Control - Case Negative comparison
feature	metadata	value	coef	stderr	N	N.not.0	pval	qval
Megasphaera.elsdenii	Group2	CaseNegative	1.77874	0.517713	97	93	0.000590869	0.0407699
Bacteroides.sp..A1C1	Group2	CaseNegative	-0.938993	0.317723	97	97	0.00312283	0.107738
Bacteroides.uniformis	Group2	CaseNegative	-0.595197	0.223638	97	97	0.00778084	0.147225
Anaerostipes.hadrus	Group2	CaseNegative	-0.594438	0.232805	97	97	0.0106685	0.147225
Bacteroides.ovatus	Group2	CaseNegative	-0.607433	0.233784	97	97	0.0093696	0.147225
Prevotella.intermedia	Group2	CaseNegative	0.679619	0.283777	97	97	0.0166245	0.186956
Bacteroides.caccae	Group2	CaseNegative	-0.806654	0.343815	97	97	0.0189666	0.186956
Bacteroides.dorei	Group2	CaseNegative	-0.778041	0.354429	97	97	0.0281494	0.237906
Bifidobacterium.longum	Group2	CaseNegative	-0.781316	0.362278	97	96	0.0310312	0.237906
Bacteroides.vulgatus	Group2	CaseNegative	-0.901368	0.449834	97	97	0.0450938	0.282357
Parabacteroides.distasonis	Group2	CaseNegative	-0.581416	0.308552	97	97	0.0595193	0.282357
Streptococcus.salivarius	Group2	CaseNegative	-0.740039	0.370965	97	94	0.0460537	0.282357
Acidaminococcus.fermentans	Group2	CaseNegative	0.706821	0.383103	97	92	0.065039	0.282357
Fusobacterium.gonidiaformans	Group2	CaseNegative	1.19062	0.644065	97	92	0.0645159	0.282357
Peptoniphilus.harei	Group2	CaseNegative	0.987512	0.536106	97	95	0.0654742	0.282357
Prevotella.jejuni	Group2	CaseNegative	0.476001	0.246736	97	97	0.0537073	0.282357
Bacteroides.thetaiotaomicron	Group2	CaseNegative	-0.327335	0.192683	97	97	0.0893525	0.362666
Lachnospiraceae.bacterium	Group2	CaseNegative	-0.402016	0.244813	97	95	0.100562	0.362948
Prevotella.scopos	Group2	CaseNegative	0.393382	0.242807	97	97	0.105202	0.362948
Prevotella.denticola	Group2	CaseNegative	0.353947	0.215558	97	97	0.100589	0.362948
Anaerobutyricum.hallii	Group2	CaseNegative	-0.288508	0.187803	97	97	0.124484	0.409019
Finegoldia.magna	Group2	CaseNegative	0.753684	0.527155	97	96	0.152798	0.445621
Streptococcus.mitis	Group2	CaseNegative	0.86363	0.596494	97	92	0.147661	0.445621
Alistipes.shahii	Group2	CaseNegative	-0.410062	0.288351	97	97	0.154999	0.445621
Bacteroides.xylanisolvens	Group2	CaseNegative	-0.216903	0.161217	97	97	0.178493	0.49264
Prevotella.oris	Group2	CaseNegative	0.279132	0.223486	97	97	0.211668	0.512906
Fusobacterium.mortiferum	Group2	CaseNegative	0.961709	0.76469	97	91	0.20852	0.512906
Bacteroides.cellulosilyticus	Group2	CaseNegative	-0.281808	0.227559	97	97	0.215569	0.512906
Bifidobacterium.catenulatum	Group2	CaseNegative	0.565368	0.450767	97	90	0.209757	0.512906
Prevotella.fusca	Group2	CaseNegative	0.254428	0.215966	97	97	0.23876	0.531434
Parvimonas.micra	Group2	CaseNegative	0.577283	0.488556	97	93	0.23736	0.531434
Brachyspira.murdochii	Group2	CaseNegative	0.850256	0.734495	97	84	0.247025	0.532647
Streptococcus.oralis	Group2	CaseNegative	0.583828	0.598547	97	91	0.329358	0.568142
Streptococcus.pneumoniae	Group2	CaseNegative	0.503302	0.505792	97	95	0.319699	0.568142
Prevotella.melaninogenica	Group2	CaseNegative	0.279842	0.282498	97	97	0.32188	0.568142
Roseburia.intestinalis	Group2	CaseNegative	-0.267411	0.270598	97	96	0.323043	0.568142
Blautia.sp..SC05B48	Group2	CaseNegative	-0.232498	0.21176	97	97	0.272235	0.568142
Brachyspira.hyodysenteriae	Group2	CaseNegative	0.736471	0.747943	97	81	0.324791	0.568142
Lawsonella.clevelandensis	Group2	CaseNegative	0.667501	0.664762	97	86	0.31532	0.568142
Brachyspira.hampsonii	Group2	CaseNegative	0.814787	0.756547	97	81	0.281488	0.568142
Methanobrevibacter.smithii	Group2	CaseNegative	0.592508	0.63207	97	86	0.348548	0.572615
Brachyspira.intermedia	Group2	CaseNegative	0.744211	0.780706	97	79	0.340461	0.572615
Porphyromonas.asaccharolytica	Group2	CaseNegative	0.440244	0.485309	97	96	0.364332	0.584626
Helicobacter.cinaedi	Group2	CaseNegative	1.09599	1.27903	97	68	0.391504	0.587256
Dysosmobacter.welbionis	Group2	CaseNegative	0.225708	0.256495	97	93	0.378875	0.587256
Escherichia.coli	Group2	CaseNegative	-0.539998	0.621628	97	96	0.38502	0.587256
Prevotella.dentalis	Group2	CaseNegative	0.169275	0.209517	97	97	0.41913	0.615318
Campylobacter.hominis	Group2	CaseNegative	0.586002	0.761655	97	86	0.441668	0.634897
Lachnospiraceae.bacterium.GAM79	Group2	CaseNegative	-0.177891	0.24489	97	96	0.467587	0.658439
Prevotella.ruminicola	Group2	CaseNegative	0.168803	0.270663	97	97	0.532848	0.677818
Gardnerella.vaginalis	Group2	CaseNegative	0.345355	0.56396	97	90	0.54029	0.677818
Butyricimonas.faecalis	Group2	CaseNegative	0.121091	0.189452	97	97	0.522717	0.677818
Corynebacterium.aurimucosum	Group2	CaseNegative	0.493498	0.749233	97	79	0.510108	0.677818
Roseburia.hominis	Group2	CaseNegative	-0.144023	0.210904	97	96	0.494679	0.677818
Akkermansia.muciniphila	Group2	CaseNegative	-0.414616	0.672999	97	87	0.537846	0.677818
X.Clostridium..bolteae	Group2	CaseNegative	-0.195319	0.350675	97	96	0.577541	0.699129
Ruminococcus.bicirculans	Group2	CaseNegative	-0.213513	0.381389	97	93	0.575596	0.699129
Faecalibacterium.prausnitzii	Group2	CaseNegative	-0.108993	0.205248	97	97	0.595397	0.708317
Lachnospiraceae.bacterium.Choco86	Group2	CaseNegative	-0.0901527	0.181332	97	96	0.61907	0.723997
X.Ruminococcus..gnavus	Group2	CaseNegative	-0.159459	0.364715	97	96	0.661955	0.761249
Mobiluncus.curtisii	Group2	CaseNegative	0.262149	0.625249	97	86	0.675018	0.763545
Parabacteroides.sp..CT06	Group2	CaseNegative	-0.140928	0.361817	97	93	0.696906	0.775588
Ruthenibacterium.lactatiformans	Group2	CaseNegative	-0.151046	0.458099	97	96	0.741608	0.812237
Alistipes.megaguti	Group2	CaseNegative	0.0663219	0.276305	97	96	0.810306	0.860171
Collinsella.aerofaciens	Group2	CaseNegative	0.0516041	0.204529	97	96	0.800804	0.860171
Brachyspira.pilosicoli	Group2	CaseNegative	-0.155701	0.760754	97	92	0.837832	0.875915
Peptostreptococcaceae.bacterium.oral.taxon.929	Group2	CaseNegative	0.0998175	0.552355	97	95	0.856593	0.882163
Bacteroides.fragilis	Group2	CaseNegative	0.0697859	0.549763	97	97	0.898989	0.898989
Bifidobacterium.adolescentis	Group2	CaseNegative	0.0597917	0.432318	97	91	0.889999	0.898989

## Sheet: all_results_CNCN_USonly
Supplementary Table 2: All results from Maaslin2 microbiome analysis
Control - Case Negative comparison -- US cohorts only
feature	metadata	value	coef	stderr	N	N.not.0	pval	qval
Megasphaera.elsdenii	Group2	CaseNegative	2.59884	0.597511	65	61	1.36485e-05	0.000941747
Bacteroides.sp..A1C1	Group2	CaseNegative	-0.994335	0.300299	65	65	0.000929114	0.0320544
Bacteroides.caccae	Group2	CaseNegative	-1.094	0.351144	65	65	0.00183605	0.0422291
Helicobacter.cinaedi	Group2	CaseNegative	3.46637	1.27354	65	38	0.00649197	0.111986
Acidaminococcus.fermentans	Group2	CaseNegative	1.30264	0.502123	65	61	0.00947933	0.130815
Prevotella.intermedia	Group2	CaseNegative	0.86215	0.366328	65	65	0.0185981	0.160409
Bacteroides.vulgatus	Group2	CaseNegative	-0.861172	0.360964	65	65	0.017044	0.160409
Fusobacterium.mortiferum	Group2	CaseNegative	1.94725	0.795795	65	59	0.0144084	0.160409
Peptoniphilus.harei	Group2	CaseNegative	1.16228	0.558826	65	63	0.0375388	0.263611
Brachyspira.murdochii	Group2	CaseNegative	1.66136	0.801561	65	54	0.0382045	0.263611
Bifidobacterium.catenulatum	Group2	CaseNegative	1.14335	0.567697	65	58	0.0440074	0.276046
Finegoldia.magna	Group2	CaseNegative	0.901709	0.516914	65	64	0.0810875	0.279752
Streptococcus.mitis	Group2	CaseNegative	1.29711	0.732685	65	60	0.0766694	0.279752
Bacteroides.dorei	Group2	CaseNegative	-0.554795	0.297606	65	65	0.0622952	0.279752
Bacteroides.uniformis	Group2	CaseNegative	-0.371056	0.206433	65	65	0.0722612	0.279752
Prevotella.denticola	Group2	CaseNegative	0.46854	0.268584	65	65	0.0810745	0.279752
Dysosmobacter.welbionis	Group2	CaseNegative	0.566949	0.308284	65	61	0.0659078	0.279752
Prevotella.jejuni	Group2	CaseNegative	0.601043	0.324348	65	65	0.0638714	0.279752
Brachyspira.hyodysenteriae	Group2	CaseNegative	1.50945	0.82642	65	52	0.0677755	0.279752
Brachyspira.hampsonii	Group2	CaseNegative	1.54935	0.879613	65	50	0.0781706	0.279752
Collinsella.aerofaciens	Group2	CaseNegative	0.44269	0.257231	65	64	0.0852549	0.280123
Brachyspira.intermedia	Group2	CaseNegative	1.53213	0.904988	65	49	0.0904578	0.283709
Prevotella.ruminicola	Group2	CaseNegative	0.610972	0.376022	65	65	0.104199	0.287589
Butyricimonas.faecalis	Group2	CaseNegative	0.352797	0.214905	65	65	0.100664	0.287589
Anaerostipes.hadrus	Group2	CaseNegative	-0.461787	0.277509	65	65	0.0961037	0.287589
Streptococcus.pneumoniae	Group2	CaseNegative	0.967839	0.611832	65	63	0.113679	0.290514
Bacteroides.ovatus	Group2	CaseNegative	-0.406127	0.25619	65	65	0.112909	0.290514
Bifidobacterium.longum	Group2	CaseNegative	-0.62127	0.40326	65	64	0.123409	0.304116
Streptococcus.oralis	Group2	CaseNegative	1.08476	0.736769	65	59	0.140933	0.31369
Prevotella.oris	Group2	CaseNegative	0.360506	0.240618	65	65	0.134069	0.31369
Parabacteroides.distasonis	Group2	CaseNegative	-0.446743	0.301399	65	65	0.138278	0.31369
Methanobrevibacter.smithii	Group2	CaseNegative	1.10008	0.842016	65	54	0.191389	0.347522
Prevotella.scopos	Group2	CaseNegative	0.429189	0.322219	65	65	0.182867	0.347522
Streptococcus.salivarius	Group2	CaseNegative	-0.613749	0.463414	65	62	0.185368	0.347522
Fusobacterium.gonidiaformans	Group2	CaseNegative	1.08194	0.824742	65	60	0.189571	0.347522
Bacteroides.fragilis	Group2	CaseNegative	0.717353	0.53394	65	65	0.179107	0.347522
Bifidobacterium.adolescentis	Group2	CaseNegative	0.915554	0.678859	65	59	0.177445	0.347522
Prevotella.dentalis	Group2	CaseNegative	0.379434	0.276778	65	65	0.170406	0.347522
Parvimonas.micra	Group2	CaseNegative	0.697349	0.584551	65	61	0.232883	0.412024
Prevotella.fusca	Group2	CaseNegative	0.309853	0.292496	65	65	0.289443	0.49929
Prevotella.melaninogenica	Group2	CaseNegative	0.383903	0.376573	65	65	0.307982	0.518311
Porphyromonas.asaccharolytica	Group2	CaseNegative	0.531725	0.598383	65	64	0.374217	0.600487
Lachnospiraceae.bacterium.GAM79	Group2	CaseNegative	0.227198	0.251656	65	64	0.366626	0.600487
Faecalibacterium.prausnitzii	Group2	CaseNegative	0.192599	0.232953	65	65	0.408366	0.640392
Akkermansia.muciniphila	Group2	CaseNegative	-0.508514	0.637606	65	55	0.425139	0.65188
Brachyspira.pilosicoli	Group2	CaseNegative	0.640675	0.839474	65	61	0.445352	0.668028
Alistipes.megaguti	Group2	CaseNegative	0.262842	0.35954	65	64	0.464749	0.668076
Alistipes.shahii	Group2	CaseNegative	-0.237789	0.323571	65	65	0.462406	0.668076
X.Clostridium..bolteae	Group2	CaseNegative	0.190525	0.274403	65	64	0.487478	0.686449
Ruthenibacterium.lactatiformans	Group2	CaseNegative	0.311717	0.477898	65	64	0.514229	0.709636
Bacteroides.thetaiotaomicron	Group2	CaseNegative	-0.145178	0.254614	65	65	0.56855	0.713272
Gardnerella.vaginalis	Group2	CaseNegative	0.445503	0.774908	65	58	0.565352	0.713272
Escherichia.coli	Group2	CaseNegative	-0.432749	0.758808	65	64	0.568473	0.713272
Corynebacterium.aurimucosum	Group2	CaseNegative	0.549726	0.883992	65	55	0.534029	0.713272
Campylobacter.hominis	Group2	CaseNegative	0.583853	0.980242	65	56	0.551428	0.713272
Lawsonella.clevelandensis	Group2	CaseNegative	0.298523	0.606842	65	61	0.62277	0.767341
Mobiluncus.curtisii	Group2	CaseNegative	0.317129	0.72085	65	57	0.659983	0.798926
Parabacteroides.sp..CT06	Group2	CaseNegative	0.139505	0.417869	65	61	0.738493	0.855737
Anaerobutyricum.hallii	Group2	CaseNegative	-0.0739369	0.23788	65	65	0.755941	0.855737
Bacteroides.xylanisolvens	Group2	CaseNegative	-0.0519237	0.18705	65	65	0.781326	0.855737
Lachnospiraceae.bacterium.Choco86	Group2	CaseNegative	0.0633523	0.221203	65	64	0.774572	0.855737
Ruminococcus.bicirculans	Group2	CaseNegative	0.15186	0.513838	65	61	0.767581	0.855737
Bacteroides.cellulosilyticus	Group2	CaseNegative	-0.0935685	0.277043	65	65	0.735559	0.855737
X.Ruminococcus..gnavus	Group2	CaseNegative	0.0516541	0.219601	65	64	0.814039	0.877636
Lachnospiraceae.bacterium	Group2	CaseNegative	-0.0602711	0.314208	65	63	0.847884	0.886424
Roseburia.hominis	Group2	CaseNegative	0.0465321	0.242044	65	64	0.847549	0.886424
Peptostreptococcaceae.bacterium.oral.taxon.929	Group2	CaseNegative	0.112987	0.712358	65	63	0.873976	0.900065
Roseburia.intestinalis	Group2	CaseNegative	-0.0406524	0.317848	65	64	0.898229	0.903345
Blautia.sp..SC05B48	Group2	CaseNegative	-0.0325982	0.268439	65	65	0.903345	0.903345
