# Supplementary material for: Gut dysbiosis and inflammatory blood markers precede HIV with limited changes after early seroconversion
Source: eBioMedicine. 2022 Sep 27;84:104286. doi: 10.1016/j.ebiom.2022.104286 (PMC9520213; doi:10.1016/j.ebiom.2022.104286)
Supplement: Supplementary file 3 [file mmc3.xlsx]

## Sheet: CasePos-CaseNeg
Supplementary Table 3: Random forests feature selection for microbiome data
Case Positive - Case Negative comparison
	Feature	Importance
	Fusobacterium mortiferum	0.00648761

## Sheet: Control-CaseNeg
Supplementary Table 3: Random forests feature selection for microbiome data
Control - Case Negative comparison
	Feature	Importance
	Parvimonas micra	0.00893799
	Bacteroides sp. A1C1	0.00779479
	Megasphaera elsdenii	0.00734361
	Fusobacterium gonidiaformans	0.00719406
	Peptoniphilus harei	0.0049135
	Gardnerella vaginalis	0.00457777
	Streptococcus pneumoniae	0.00436583
	Finegoldia magna	0.0032737
	Streptococcus mitis	0.00281103
	Bacteroides dorei	0.00224995
	Lachnospiraceae bacterium Choco86	0.00218574
	Bacteroides vulgatus	0.00211977
	Parabacteroides sp. CT06	0.00209562
	Helicobacter cinaedi	0.00196329
	Campylobacter hominis	0.00194942
	[Ruminococcus] gnavus	0.00189354
	Bacteroides fragilis	0.00146606
	Dysosmobacter welbionis	0.00146357
	Fusobacterium mortiferum	0.00144119
	Lachnospiraceae bacterium	0.0013591
	Bacteroides xylanisolvens	0.00129068
	Bacteroides ovatus	0.00126914
	Lawsonella clevelandensis	0.00123005
	Streptococcus salivarius	0.0012153
	Bacteroides uniformis	0.0012072
	Peptostreptococcaceae bacterium oral taxon 929	0.00118396
	Blautia sp. SC05B48	0.00103294
	Bacteroides caccae	0.00103239
	Prevotella scopos	0.000950747
	Roseburia intestinalis	0.000884872
