# Supplementary material for: Gut dysbiosis and inflammatory blood markers precede HIV with limited changes after early seroconversion
Source: eBioMedicine. 2022 Sep 27;84:104286. doi: 10.1016/j.ebiom.2022.104286 (PMC9520213; doi:10.1016/j.ebiom.2022.104286)
Supplement: Supplementary file 4 [file mmc4.xlsx]

## Sheet: CasePos-CaseNeg
Supplementary Table 4: Random forests feature selection for metabolomics data
Case Positive - Case Negative comparison
	Feature	Importance	Subpathway	Superpathway
	lithocholate sulfate	0.00375942	Secondary bile acid metabolism	Lipid
	glycocholenate sulfate	0.00288245	Secondary bile acid metabolism	Lipid
	glycodeoxycholate 3-sulfate	0.00256172	Secondary bile acid metabolism	Lipid
	thioproline	0.00219302	Chemical	Xenobiotics
	glycolithocholate sulfate	0.00194762	Secondary bile acid metabolism	Lipid
	3-methyl-2-oxovalerate	0.00182134	Leucine, isoleucine and valine metabolism	Amino acid
	serine	0.0016294	Glycine, serine and threonine metabolism	Amino acid
	cysteine	0.00114991	SAM and taurine metabolism	Amino acid
	glycine conjugate of C10H12O2	0.00114309	Partially characterized molecules	Partially characterized molecules
	glycoursodeoxycholic acid sulfate	0.00112928	Secondary bile acid metabolism	Lipid
	deoxycholic acid 12-sulfate	0.00110371	Secondary bile acid metabolism	Lipid
	glyco-beta-muricholate	0.00101737	Secondary bile acid metabolism	Lipid
	cytosine	0.00101405	Pyrimidine metabolism, cytidine containing	Nucleotide
	N-acetylputrescine	0.00100993	Polyamine metabolism	Amino acid

## Sheet: Control-CaseNeg
Supplementary Table 4: Random forests feature selection for metabolomics data
Control - Case Negative comparison
	Feature	Importance	Subpathway	Superpathway
	palmitoyl-sphingosine-phosphoethanolamine (d18:1/16:0)	0.00673169	Ceramide PEs	Lipid
	glycerophosphoinositol	0.00526877	Phospholipid Metabolism	Lipid
